# Supplementary material for: The Effect of Primer Choice and Short Read Sequences on the Outcome of 16S rRNA Gene Based Diversity Studies
Source: PLoS One. 2013 Aug 19;8(8):e71360. doi: 10.1371/journal.pone.0071360 (PMC3747265; doi:10.1371/journal.pone.0071360)
Supplement: Files S1 — Contains Figure S1 and S2 and Table S1. Figure S1 in File S1: The resolving power (y-axis) of short reads for any normalized patristic distance in the NFL tree (x-axis). Figure S2 in File S1: The resolving power (y-axis) of short reads for any normalized pairwise distance in the NFL tree (x-axis). Table S1 in File S1: Overview of the research parameters that were applied in comparisons of short read and nearly full length sequence libraries – individual values for each of the tree comparisons. (XLSX) [file pone.0071360.s001.xlsx]

## Sheet: Figure S1
Fig. S1 The resolving power (y-axis) of short reads for any normalized patristic distance in the NFL tree (x-axis).
SD	Standard Deviation
BL V1V9	Normailzed branch length distance in nearly full-length tree (V1-V9 region of 16S rRNA gene)

## Sheet: Figure S2
Fig. S2 The resolving power (y-axis) of short reads for any normalized pairwise distance in the NFL tree (x-axis).
SD	Standard Deviation
PD V1V9	Normailzed pairwise distance in nearly full-length tree (V1-V9 region of 16S rRNA gene)

## Sheet: Table S1
Table S1 Overview of the research parameters that were applied in comparisons of short read and nearly full length sequence libraries – individual values for each of the tree comparisons.
Tree comparison	Variable region	PC patristica	wRMSDb	Tree Comparison	Variable region	PC patristica	wRMSDb
338f (1) vs NFL (1)	V3	0.65	0.0194	799r (1) vs NFL (1)	V4	0.774	0.0151
338f (2) vs NFL (1)		0.69	0.0189	799r (2) vs NFL (1)		0.781	0.0146
338f (1) vs NFL (2)		0.685	0.0182	799r (1) vs NFL (2)		0.779	0.0162
338f (2) vs NFL (2)		0.729	0.0172	799r (2) vs NFL (2)		0.782	0.0158
338f (1) vs NFL (3)		0.655	0.0195	799r (1) vs NFL (3)		0.796	0.015
338f (2) vs NFL (3)		0.714	0.0187	799r (2) vs NFL (3)		0.812	0.0144
338r (1) vs NFL (1)	V2	0.778	0.0163	926f (1) vs NFL (1)	V6	0.724	0.0178
338r (2) vs NFL (1)		0.749	0.0152	926f (2) vs NFL (1)		0.625	0.0191
338r (1) vs NFL (2)		0.731	0.0189	926f (1) vs NFL (2)		0.75	0.0183
338r (2) vs NFL (2)		0.703	0.018	926f (2) vs NFL (2)		0.657	0.0197
338r (1) vs NFL (3)		0.791	0.0164	926f (1) vs NFL (3)		0.744	0.0177
338r (2) vs NFL (3)		0.771	0.0151	926f (2) vs NFL (3)		0.654	0.019
518f (1) vs NFL (1)	V4	0.783	0.0142	926r (1) vs NFL (1)	V5	0.738	0.0166
518f (2) vs NFL (1)		0.799	0.0142	926r (2) vs NFL (1)		0.725	0.0162
518f (1) vs NFL (2)		0.807	0.0143	926r (1) vs NFL (2)		0.718	0.0174
518f (2) vs NFL (2)		0.822	0.0144	926r (2) vs NFL (2)		0.715	0.0174
518f (1) vs NFL (3)		0.805	0.0139	926r (1) vs NFL (3)		0.726	0.0172
518f (2) vs NFL (3)		0.81	0.0142	926r (2) vs NFL (3)		0.751	0.016
518r (1) vs NFL (1)	V3	0.695	0.0177	1062f (1) vs NFL (1)	V7&8	0.833	0.0138
518r (2) vs NFL (1)		0.698	0.0174	1062f (2) vs NFL (1)		0.825	0.0139
518r (1) vs NFL (2)		0.735	0.0167	1062f (1) vs NFL (2)		0.809	0.0139
518r (2) vs NFL (2)		0.69	0.0177	1062f (2) vs NFL (2)		0.81	0.0141
518r (1) vs NFL (3)		0.704	0.0179	1062f (1) vs NFL (3)		0.827	0.0141
518r (2) vs NFL (3)		0.69	0.0178	1062f (2) vs NFL (3)		0.82	0.0141
799f (1) vs NFL (1)	V5	0.774	0.0152	1062r (1) vs NFL (1)	V6	0.603	0.0196
799f (2) vs NFL (1)		0.727	0.0162	1062r (2) vs NFL (1)		0.691	0.0172
799f (1) vs NFL (2)		0.746	0.0178	1062r (1) vs NFL (2)		0.596	0.0213
799f (2) vs NFL (2)		0.697	0.0187	1062r (2) vs NFL (2)		0.711	0.0184
799f (1) vs NFL (3)		0.777	0.0154	1062r (1) vs NFL (3)		0.642	0.0192
799f (2) vs NFL (3)		0.749	0.0161	1062r (2) vs NFL (3)		0.741	0.0167
